# Supplementary material for: Completed genome and emergence scenario of the multidrug-resistant nosocomial pathogen Staphylococcus epidermidis ST215
Source: BMC Microbiol. 2024 Jun 19;24:215. doi: 10.1186/s12866-024-03367-5 (PMC11186124; doi:10.1186/s12866-024-03367-5)
Supplement: Supplementary file 1 — Supplementary Material 1. [file 12866_2024_3367_MOESM1_ESM.zip]

Archive with 7 entries (7 files):
- Supplemental Table S1.xlsx
- Supplementary Fig S1.pdf
- Supplementary File 1.docx
- Supplementary Table S2.xlsx
- Supplementary Table S3.xlsx
- Supplementary Table S4.xlsx
- Supplementary Table S5.xlsx
