# Supplementary material for: Completed genome and emergence scenario of the multidrug-resistant nosocomial pathogen Staphylococcus epidermidis ST215
Source: BMC Microbiol. 2024 Jun 19;24:215. doi: 10.1186/s12866-024-03367-5 (PMC11186124; doi:10.1186/s12866-024-03367-5)
Supplement: Supplementary file 1 — Supplementary Material 1. [file 12866_2024_3367_MOESM1_ESM.zip › Supplemental Table S1.xlsx]

## Sheet: Blad1
Supplemental Table S1. Characteristics s of 23 S. epidermidis isolates genome sequenced for the study .
Isolate ID	PFGE type/Sequence type	Clinical source	Clinical diagnosis	Ward, city, country of origin; Year
SE1	D/ST2	blood	septic thrombophlebitis secondary to pacemaker implantation	Cardiac transplant unit, Perth, Australia; 2006
SE2	D/ST2	hip joint capsule	prosthetic joint infection	Orthopedics, Perth, Australia; 2007
SE3	D/ST2	blood	central-line-related sepsis	Hematology, Perth, Australia; 2007
SE4	D/ST2	hip joint capsule	surgical site infection	Spinal ward, Perth, Australia; 2007
SE5	D/ST2	spine disc tissue	surgical site infection	Spinal ward, Perth, Australia; 2006
SE6	D/ST2	blood	central-line-related sepsis	Bone marrow transplant unit, Perth, Australia; 2007
SE7	D/ST2	blood	central line related sepsis	NICU, Umeå, Sweden; 2003
SE8	D/ST2	central venous line tip	central line related sepsis	Neurosurgery, Umeå, Sweden; 2008
SE9	D/ST2	surgical wound	surgical site infection	Primary Care, Umeå, Sweden; 2008
SE10	D/ST2	blood	septicemia	Oncology, Umeå, Sweden; 2008
SE11	D/ST2	pleural effusion	empyema	ICU, Östersund, Sweden; 2008
SE12	A/ST215	central venous line tip	central line related sepsis	ICU, Umeå, Sweden; 2008
SE13	A/ST215	nasopharyngeal swab	pneumonia	ICU, Umeå, Sweden; 2008
SE14	A/ST215	hip abscess	prosthetic joint infection	Infectious Diseases, Umeå, Sweden; 2008
SE15	A/ST22	pleural effusion	empyema	Pulmonary medicine, Umeå, Sweden; 2008
SE16	A/ST215	surgical wound	surgical site infection	ICU, Umeå, Sweden; 2008
SE17	A/ST215	sternal wound	surgical site infection	Thoracic surgery Umeå, Sweden; 2002
SE18	A/ST215	sternal wound	surgical site infection	Thoracic surgery Umeå, Sweden; 2002
SE19	A/ST215	sternal wound	surgical site infection	Thoracic surgery Umeå, Sweden; 2002
SE20	A/ST215	sternal wound	surgical site infection	Thoracic surgery Umeå, Sweden; 2002
SE21	A/ST215	sternal wound	surgical site infection	Thoracic surgery Umeå, Sweden; 2002
SE22	A/ST215	central venous line tip	central line related sepsis	Hematology, Umeå, Sweden; 1999
SE23	A/ST215	blood	central line related sepsis	NICU, Umeå, Sweden; 1995
PFGE; pulsed-field-gel electrophoresis type (11) , Sequence type; determined by multiple-locus sequence typing.
