# Supplementary material for: Completed genome and emergence scenario of the multidrug-resistant nosocomial pathogen Staphylococcus epidermidis ST215
Source: BMC Microbiol. 2024 Jun 19;24:215. doi: 10.1186/s12866-024-03367-5 (PMC11186124; doi:10.1186/s12866-024-03367-5)
Supplement: Supplementary file 1 — Supplementary Material 1. [file 12866_2024_3367_MOESM1_ESM.zip › Supplementary Table S2.xlsx]

## Sheet: Blad1
Supplementary Table S2. Distribution of MIC determination for 31 antimicrobial agents using broth microdilution among the 23 S. epidermidis isolates.
ID	AMI	AMP	AZI	FOX	CHLO	CIP	CLA	CLI	DAP	DOX	ERY	FUS	GEN	LEV	LIN	MOX	MUP-high	MUP	NIT	NOR	OFL	PCG	RIF	ROX	SYN	TEI	TET	TIG	TOB	TRI	TSU	VAN
SE1	≤2	16	>8	>16	≤4	>8	>8	≤0.12	1	1	>4	8	>4	>8	≤1	2	>256	>4	≤16	>16	>4	>0.5	≤0.008	>4	≤0.5	8	2	0.25	>4	>16	2	2
SE2	≤2	32	>8	>16	≤4	>8	>8	≤0.12	1	1	>4	8	>4	>8	≤1	4	>256	>4	≤16	>16	>4	>0.5	≤0.008	>4	≤0.5	16	2	0.5	>4	>16	4	4
SE3	≤2	16	>8	>16	≤4	>8	>8	≤0.12	1	1	>4	8	>4	>8	≤1	2	≤128	≤0.12	≤16	>16	>4	>0.5	≤0.008	>4	≤0.5	8	2	0.25	>4	>16	4	2
SE4	≤2	>32	>8	>16	≤4	>8	>8	≤0.12	0.5	1	>4	8	>4	>8	≤1	2	>256	>4	≤16	>16	>4	>0.5	≤0.008	>4	≤0.5	8	2	≤0.12	>4	>16	16	2
SE5	≤2	16	>8	>16	≤4	>8	>8	≤0.12	1	1	>4	8	>4	>8	≤1	2	>256	>4	≤16	>16	>4	>0.5	≤0.008	>4	≤0.5	8	2	0.25	>4	>16	4	2
SE6	≤2	8	>8	>16	≤4	>8	>8	≤0.12	1	1	>4	8	>4	>8	≤1	2	≤128	≤0.12	≤16	>16	>4	>0.5	≤0.008	>4	≤0.5	8	2	0.25	>4	>16	4	2
SE7	≤2	8	>8	16	8	>8	>8	>4	1	1	>4	≤0.12	>4	>8	≤1	2	≤128	≤0.12	≤16	>16	>4	>0.5	≤0.008	>4	≤0.5	8	2	≤0.12	>4	>16	2	2
SE8	4	4	>8	16	8	>8	>8	>4	0.5	1	>4	≤0.12	>4	>8	≤1	2	≤128	≤0.12	≤16	>16	>4	>0.5	≤0.008	>4	≤0.5	8	2	0.25	>4	>16	4	2
SE9	4	4	>8	16	8	>8	>8	>4	0.5	1	>4	≤0.12	>4	>8	≤1	2	≤128	≤0.12	≤16	>16	>4	>0.5	≤0.008	>4	≤0.5	4	2	0.25	>4	>16	2	2
SE10	4	4	>8	8	8	>8	>8	>4	0.5	0.5	>4	≤0.12	>4	>8	≤1	2	≤128	≤0.12	≤16	>16	>4	>0.5	≤0.008	>4	≤0.5	2	1	0.25	>4	>16	4	2
SE11	4	8	>8	16	8	>8	>8	>4	0.5	1	>4	≤0.12	>4	>8	≤1	4	≤128	≤0.12	≤16	>16	>4	>0.5	≤0.008	>4	≤0.5	4	2	0.25	>4	>16	2	2
SE12	≤2	32	>8	>16	8	>8	>8	>4	1	1	>4	8	>4	8	≤1	2	≤128	≤0.12	≤16	>16	>4	>0.5	≤0.008	>4	≤0.5	4	2	0.25	4	>16	4	1
SE13	≤2	32	>8	>16	≤4	>8	>8	>4	1	0.5	>4	8	>4	8	≤1	2	≤128	≤0.12	≤16	>16	>4	>0.5	0.015	>4	≤0.5	4	2	0.25	1	>16	4	1
SE14	≤2	>32	>8	>16	≤4	>8	>8	>4	1	1	>4	>8	>4	8	≤1	2	≤128	≤0.12	≤16	>16	>4	>0.5	≤0.008	>4	≤0.5	4	2	0.25	>4	>16	4	1
SE15	≤2	1	>8	8	8	>8	>8	>4	0.5	≤0.12	>4	8	≤0.12	8	≤1	2	≤128	≤0.12	≤16	>16	>4	>0.5	≤0.008	>4	≤0.5	2	0.25	0.25	4	>16	4	1
SE16	≤2	>32	>8	>16	≤4	>8	>8	>4	1	>8	>4	8	4	8	≤1	2	≤128	≤0.12	≤16	>16	>4	>0.5	≤0.008	>4	≤0.5	2	>8	0.25	>4	>16	4	1
SE17	4	>32	>8	>16	8	>8	>8	>4	1	>8	>4	8	>4	8	≤1	2	≤128	≤0.12	≤16	>16	>4	>0.5	≤0.008	>4	≤0.5	8	>8	0.5	>4	>16	4	1
SE18	4	>32	>8	>16	8	>8	>8	>4	1	>8	>4	>8	>4	8	≤1	2	≤128	0.25	≤16	>16	>4	>0.5	≤0.008	>4	≤0.5	4	>8	0.25	>4	>16	4	1
SE19	4	32	>8	>16	≤4	>8	>8	>4	1	>8	>4	8	>4	8	≤1	2	≤128	≤0.12	≤16	>16	>4	>0.5	≤0.008	>4	≤0.5	2	>8	0.5	>4	>16	4	1
SE20	4	>32	>8	>16	8	>8	>8	>4	1	>8	>4	>8	>4	8	≤1	2	≤128	≤0.12	≤16	>16	>4	>0.5	≤0.008	>4	≤0.5	0.5	>8	0.25	>4	>16	4	1
SE21	4	32	>8	>16	8	>8	>8	>4	1	>8	>4	8	>4	8	≤1	2	≤128	≤0.12	≤16	>16	>4	>0.5	≤0.008	>4	≤0.5	4	>8	0.5	>4	>16	4	1
SE22	4	32	≤0.5	>16	≤4	>8	≤0.25	≤0.12	1	>8	≤0.25	8	>4	8	≤1	2	≤128	≤0.12	≤16	>16	>4	>0.5	≤0.008	≤0.5	≤0.5	4	>8	0.25	>4	>16	4	1
SE23	4	32	>8	>16	>32	>8	>8	>4	1	>8	>4	8	>4	8	≤1	2	≤128	≤0.12	≤16	>16	>4	>0.5	≤0.008	>4	≤0.5	2	>8	0.5	>4	>16	4	2
AMI	Amikacin
AMP	Ampicillin
AZI	Azithromycin
AZT	Aztreonam
CHLO	Chloramphenicol
CIP	Ciprofloxacin
CLA	Clarithromycin
CLI	Clindamycin
DAP	Daptomycin (+ 50 mg/L Ca2+)
DOX	Doxycycline
ERY	Erythromycin
FOX	Cefoxitin
FUS	Fusidic acid
GEN	Gentamicin
LEV	Levofloxacin
LIN	Linezolid
MOX	Moxifloxacin
MUP	Mupirocin
MUP-high	Mupirocin -high concentration
NIT	Nitrofurantoin
NOR	Norfloxacin
OFL	Ofloxacin
PCG	Benzylpenicillin
RIF	Rifampicin
ROX	Roxithromycin
SYN	Quinupristin-dalfopristin
TEI	Teicoplanin
TET	Tetracycline
TIG	Tigecycline
TOB	Tobramycin
TRI	Trimethoprim
TSU	Trimethoprim-sulfamethoxazole
VAN	Vancomycin
