# Supplementary material for: Completed genome and emergence scenario of the multidrug-resistant nosocomial pathogen Staphylococcus epidermidis ST215
Source: BMC Microbiol. 2024 Jun 19;24:215. doi: 10.1186/s12866-024-03367-5 (PMC11186124; doi:10.1186/s12866-024-03367-5)
Supplement: Supplementary file 1 — Supplementary Material 1. [file 12866_2024_3367_MOESM1_ESM.zip › Supplementary Table S3.xlsx]

## Sheet: Blad1
Supplementary Table S3: Reference strains used for constructing phylogeny.
Strain	NCBI accession no	Reference
ATCC 12228	NC_004461	Zhang et al Mol. Microbiol. 2003 DOI: 10.1046/j.1365-2958.2003.03671.x
BCM-HMP0060	NZ_ACHE00000000	The Human Microbiome Project
W23144	NZ_ACJC00000000	The Human Microbiome Project
SK135	NZ_ADEY00000000	The Human Microbiome Project
M23864:W2(grey)	NZ_ADMU00000000	The Human Microbiome Project
FRI909	NZ_AENR00000000	The Human Microbiome Project
VCU144	NZ_AFED00000000	The Human Microbiome Project
VCU028	NZ_AFEH00000000	The Human Microbiome Project
VCU045	NZ_AFEI00000000	The Human Microbiome Project
VCU037	NZ_AFTY00000000	The Human Microbiome Project
VCU105	NZ_AFTZ00000000	The Human Microbiome Project
VCU109	NZ_AFUA00000000	The Human Microbiome Project
VCU071	NZ_AGUB00000000	The Human Microbiome Project
14.1.R1.SE	NZ_AGUC00000000	The Human Microbiome Project
BVS058A4	NZ_AGZV00000000	The Human Microbiome Project
VCU041	NZ_AHKX00000000	The Human Microbiome Project
VCU057	NZ_AHKY00000000	The Human Microbiome Project
VCU065	NZ_AHKZ00000000	The Human Microbiome Project
VCU117	NZ_AHLA00000000	The Human Microbiome Project
VCU118	NZ_AHLB00000000	The Human Microbiome Project
VCU120	NZ_AHLC00000000	The Human Microbiome Project
VCU123	NZ_AHLE00000000	The Human Microbiome Project
VCU125	NZ_AHLF00000000	The Human Microbiome Project
VCU126	NZ_AHLG00000000	The Human Microbiome Project
VCU127	NZ_AHLH00000000	The Human Microbiome Project
VCU128	NZ_AHLI00000000	The Human Microbiome Project
VCU129	NZ_AHLJ00000000	The Human Microbiome Project
VCU081	NZ_AHLU00000000	The Human Microbiome Project
NIHLM095	NZ_AKGI00000000	Conlan et al. Genome Biology 2012 doi: 10.1186/gb-2012-13-7-r64
NIHLM088	NZ_AKGJ00000000	Conlan et al. Genome Biology 2012 doi: 10.1186/gb-2012-13-7-r64
NIHLM087	NZ_AKGK00000000	Conlan et al. Genome Biology 2012 doi: 10.1186/gb-2012-13-7-r64
NIHLM070	NZ_AKGL00000000	Conlan et al. Genome Biology 2012 doi: 10.1186/gb-2012-13-7-r64
NIHLM067	NZ_AKGM00000000	Conlan et al. Genome Biology 2012 doi: 10.1186/gb-2012-13-7-r64
NIHLM061	NZ_AKGN00000000	Conlan et al. Genome Biology 2012 doi: 10.1186/gb-2012-13-7-r64
NIHLM057	NZ_AKGO00000000	Conlan et al. Genome Biology 2012 doi: 10.1186/gb-2012-13-7-r64
NIHLM053	NZ_AKGP00000000	Conlan et al. Genome Biology 2012 doi: 10.1186/gb-2012-13-7-r64
NIHLM049	NZ_AKGQ00000000	Conlan et al. Genome Biology 2012 doi: 10.1186/gb-2012-13-7-r64
NIHLM040	NZ_AKGR00000000	Conlan et al. Genome Biology 2012 doi: 10.1186/gb-2012-13-7-r64
NIHLM039	NZ_AKGS00000000	Conlan et al. Genome Biology 2012 doi: 10.1186/gb-2012-13-7-r64
NIHLM037	NZ_AKGT00000000	Conlan et al. Genome Biology 2012 doi: 10.1186/gb-2012-13-7-r64
NIHLM023	NZ_AKGU00000000	Conlan et al. Genome Biology 2012 doi: 10.1186/gb-2012-13-7-r64
NIHLM021	NZ_AKGV00000000	Conlan et al. Genome Biology 2012 doi: 10.1186/gb-2012-13-7-r64
NIHLM020	NZ_AKGW00000000	Conlan et al. Genome Biology 2012 doi: 10.1186/gb-2012-13-7-r64
NIHLM031	NZ_AKGX00000000	Conlan et al. Genome Biology 2012 doi: 10.1186/gb-2012-13-7-r64
NIHLM018	NZ_AKGY00000000	Conlan et al. Genome Biology 2012 doi: 10.1186/gb-2012-13-7-r64
NIHLM015	NZ_AKGZ00000000	Conlan et al. Genome Biology 2012 doi: 10.1186/gb-2012-13-7-r64
NIHLM008	NZ_AKHA00000000	Conlan et al. Genome Biology 2012 doi: 10.1186/gb-2012-13-7-r64
NIHLM003	NZ_AKHB00000000	Conlan et al. Genome Biology 2012 doi: 10.1186/gb-2012-13-7-r64
NIHLM001	NZ_AKHC00000000	Conlan et al. Genome Biology 2012 doi: 10.1186/gb-2012-13-7-r64
NIH05005	NZ_AKHD00000000	Conlan et al. Genome Biology 2012 doi: 10.1186/gb-2012-13-7-r64
NIH05001	NZ_AKHE00000000	Conlan et al. Genome Biology 2012 doi: 10.1186/gb-2012-13-7-r64
NIH04008	NZ_AKHF00000000	Conlan et al. Genome Biology 2012 doi: 10.1186/gb-2012-13-7-r64
NIH08001	NZ_AKHG00000000	Conlan et al. Genome Biology 2012 doi: 10.1186/gb-2012-13-7-r64
NIH06004	NZ_AKHH00000000	Conlan et al. Genome Biology 2012 doi: 10.1186/gb-2012-13-7-r64
NIH05003	NZ_AKHI00000000	Conlan et al. Genome Biology 2012 doi: 10.1186/gb-2012-13-7-r64
NIH04003	NZ_AKHJ00000000	Conlan et al. Genome Biology 2012 doi: 10.1186/gb-2012-13-7-r64
NIH051668	NZ_AKHK00000000	Conlan et al. Genome Biology 2012 doi: 10.1186/gb-2012-13-7-r64
NIH051475	NZ_AKHL00000000	Conlan et al. Genome Biology 2012 doi: 10.1186/gb-2012-13-7-r64
AU12-03	NZ_AMCS00000000	Zhang et al. J. Bacteriol. 2012 DOI: 10.1128/JB.01693-12
12142587	NZ_AMSJ00000000	Fournier et al J Clin Micro 2013. DOI: 10.1128/JCM.02820-12
