# Supplementary material for: Completed genome and emergence scenario of the multidrug-resistant nosocomial pathogen Staphylococcus epidermidis ST215
Source: BMC Microbiol. 2024 Jun 19;24:215. doi: 10.1186/s12866-024-03367-5 (PMC11186124; doi:10.1186/s12866-024-03367-5)
Supplement: Supplementary file 1 — Supplementary Material 1. [file 12866_2024_3367_MOESM1_ESM.zip › Supplementary Table S4.xlsx]

## Sheet: Blad1
Supplementary Table S4. Recombinding nucleotide stretches and antibiotic resistance or putative virulence gene content in S. epidermidis ST2 or ST215.
Genetic lineage	Recombining stretch designation (strain name; start-stop position)	Resistance gene content
ST2	RST2_1 (SE10; 1-15521)	norA, gyrA
ST2	RST2_2 (SE01 and SE03; 430821-450120)	norA, bacA
ST2	RST2_3 (SE04; 430821-464115)	norA, bacA
ST2	RST2_4 (SE02, SE06, and SE09; 447974-464115)	norA
ST2	RST2_5 (SE10; 969497-992331)	None
ST2	RST2_6 (SE03; 1297441-1312706)	None
ST2	RST2_7 (SE10; 1829129-1852683)	None
ST2	RST2_8(SE11; 1829129-1894187)	None
ST2	RST2_9(SE10; 1961211-2025142)	None
ST215	RST215_1 (SE13; 626335-655017)	None
ST215	RST215_2 (SE14; 73922,161122)	None
ST215	RST215_3 (SE14; 1501394,1535136)	None
ST215	RST215_4 (SE14; 1588545, 1684200)	msbA, sspA, SspB
ST215	RST215_5 (SE16; 172962-243253)	tetR, gehD
ST215	RST215_6 (SE19; 1123586-1152072)	empb
ST215	RST215_7 (SE22; 1-73921)	None
ST215	RST215_8 (SE22; 1152073-1154474)	glpT
ST215	RST215_9 (SE22; 1827678-1841274)	None
ST215	RST215_10 (SE22; 2384320-2404118)	None
ST215	RST215_11 (SE23; 2086366-2141290)	gyrA, aae, capA, capB, capC, capD
