# Supplementary material for: Completed genome and emergence scenario of the multidrug-resistant nosocomial pathogen Staphylococcus epidermidis ST215
Source: BMC Microbiol. 2024 Jun 19;24:215. doi: 10.1186/s12866-024-03367-5 (PMC11186124; doi:10.1186/s12866-024-03367-5)
Supplement: Supplementary file 1 — Supplementary Material 1. [file 12866_2024_3367_MOESM1_ESM.zip › Supplementary Table S5.xlsx]

## Sheet: Blad1
Supplementary Table S5. Antibiotic resistance and putative virulence genes that were present in all the ST2 and ST215 genomes.
Type of gene	Gene name	Reference isolate	Accesion number	Region position (start-stop)	Present in recombined stretches	Present in ATCC 12228
Antimicrobial resistance	aac(6´)-le-aph(2´´)-la	FDAARGOS_529	CP033781	7058-8497	No	No
Antimicrobial resistance	mecA	949_S8	CP010942	545566-546288	No	No
Antimicrobial resistance	mecR1	HD66	CP040868	7066-8052	No	No
Antimicrobial resistance	blaZ	SE95	CP024437	522303-523148	No	Yes
Antimicrobial resistance	norA	K264	AY566250	392-1555	Yes	Yes
Antimicrobial resistance	msrA	SE95	CP024438	8178-9644	No	No
Antimicrobial resistance	dfrC	ATCC 14990	NG_047752	101-586	No	Yes
Antimicrobial resistance	bacA	ATCC 12228	NC_004461	447998-447126	Yes	Yes
Antimicrobial resistance	ileS	ATCC 12228	NC_004461	861519-864269	No	Yes
Antimicrobial resistance	blal	SAP016A	NC_013372	32926-33306	No	Yes
Antimicrobial resistance	murA	ATCC 12228	NC_004461	1753392-1752127	No	Yes
Antimicrobial resistance	carA	ATCC 12228	NC_004461	872371-873471	No	Yes
Antimicrobial resistance	fabl	ATCC 12228	NC_004461	700869-701639	No	Yes
Antimicrobial resistance	parC (resistance mutation)	ATCC 12228	NC_004461	1044876-1047278	No	No
Antimicrobial resistance	evgA	ATCC 12228	NC_004461	2004636-2003980	Yes	Yes
Antimicrobial resistance	mgrA	ATCC 12228	NC_004461	452218-451775	No	Yes
Antimicrobial resistance	msbA	RP62A	CP000029	1467817-1469550	Yes	Yes
Antimicrobial resistance	rpsL (resistance mutation)	ATCC 12228	NC_004461	309663-310076	No	Yes
Antimicrobial resistance	gyrA (resistance mutation)	ATCC 12228	NC_004461	6916-9597	Yes	No
Antimicrobial resistance	srmB	ATCC 12228	NC_004461	1737263-1735734	No	Yes
Antimicrobial resistance	glpT (resistance mutation)	ATCC 12228	NC_004461	2091199-2092557	Yes	Yes
Antimicrobial resistance	tetR	RP62A	CP000029	2407308-2407844	Yes	Yes
Antimicrobial resistance	ykkC	ATCC 12228	NC_004461	1914926-1915330	No	Yes
Virulence gene	sitA	RP62A	CP000029	295539-294793	No	Yes
Virulence gene	sitB	RP62A	CP000029	294792-293956	No	Yes
Virulence gene	sitC	RP62A	CP000029	293959-293030	No	Yes
Virulence gene	graR	VCU120	EHR82320	14138-142062	No	Yes
Virulence gene	graS	VCU120	EHR82342	142193-143095	No	Yes
Virulence gene	SE0415	ATCC 12228	NP_763970	409658-410056	No	Yes
Virulence gene	SERP0296	RP62A	NP_763966	405107-405901	No	Yes
Virulence gene	geh1Lipase	RP62A	NP_763836	2337843-2339909	No	Yes
Virulence gene	sepA	RP62A	CP000029	2280162-2281685	No	Yes
Virulence gene	aae	O-47	AJ250905	1-858	Yes	Yes
Virulence gene	atle	O-47	U71377	2620-6627	No	Yes
Virulence gene	embp	NCTC11047	AY101364	1-870	Yes	Yes
Virulence gene	ebp	NCTC13924	LR134536	1229222-1230640	No	Yes
Virulence gene	capA	RP62A	CP000029	2129263-2130336	Yes	Yes
Virulence gene	capB	RP62A	CP000029	2130814-2131971	Yes	Yes
Virulence gene	capC	RP62A	CP000029	2130360-2130812	Yes	Yes
Virulence gene	capD	PM221	HG813242	2136919-2138523	Yes	Yes
Virulence gene	dltA	RP62A	CP000029	503173-504630	No	Yes
Virulence gene	dltB	RP62A	CP000029	504627-505841	No	Yes
Virulence gene	dltC	RP62A	CP000029	505859-506095	No	Yes
Virulence gene	dltD	RP62A	CP000029	506092-507330	No	Yes
Virulence gene	mprF	NCTC13924	LR134536	1091059-1093581	No	Yes
Virulence gene	sspB	RP62A	CP000029	2440678-2441865	Yes	Yes
Virulence gene	gehC	RP62A	CP000029	2337843-2339909	No	Yes
Virulence gene	gehD	RP62A	CP000029	2438258-2440189	Yes	Yes
Virulence gene	sdrF	ATCC 12228	AE015929	2472497-2475883	No	Yes
Virulence gene	sdrG	ATCC 12228	AE015929	332101-334572	No	Yes
Virulence gene	sdrH	RP62A	CP000029	1555024-1555857	No	Yes
Virulence gene	sspA	RP62A	CP000029	1453570-1454418	Yes	Yes
